# Supplementary material for: N-Acetylcysteine Reduces Tissue Injury Induced by Oxygen–Glucose Deprivation in an Organotypic Culture of Mouse Cerebral Cortex Slices
Source: Children (Basel). 2026 Mar 7;13(3):379. doi: 10.3390/children13030379 (PMC13025480; doi:10.3390/children13030379)
Supplement: Supplementary file 1 [file children-13-00379-s001.zip]

Archive with 1 entries (1 files):
- children-4153178-supplementary.pdf
